# Supplementary material for: Select amino acids in DGCR8 are essential for the UGU-pri-miRNA interaction and processing
Source: Commun Biol. 2020 Jul 3;3:344. doi: 10.1038/s42003-020-1071-5 (PMC7334207; doi:10.1038/s42003-020-1071-5)
Supplement: Supplementary file 3 — Supplementary Data 1 [file 42003_2020_1071_MOESM3_ESM.xlsx]

## Sheet: Sheet1
MiRBase ID	log2(DGCR8-WT/KO)	log2(DGCR8-mut1/KO)	check_UGU
hsa-let-7a-1	3.55366	3.64273	noUGU
hsa-let-7a-2	3.55832	3.65621	noUGU
hsa-let-7a-3	3.55366	3.64273	noUGU
hsa-let-7b	8.36002	7.35036	noUGU
hsa-let-7c	2.68511	3.36578	noUGU
hsa-let-7d	7.32825	4.56527	noUGU
hsa-let-7e	6.43656	6.03022	noUGU
hsa-let-7f-1	3.9009	2.85861	UGU
hsa-let-7f-2	3.89884	2.85565	noUGU
hsa-let-7g	4.44045	3.79372	noUGU
hsa-let-7i	5.19813	3.9206	noUGU
hsa-mir-100	5.10373	3.27946	UGU
hsa-mir-101-1	2.06817	0.323125	UGU
hsa-mir-101-2	2.06817	0.323125	UGU
hsa-mir-103a-1	3.27913	-0.135497	UGU
hsa-mir-103a-2	3.27913	-0.135497	UGU
hsa-mir-106a	3.73215		noUGU
hsa-mir-106b	4.75071	1.04892	noUGU
hsa-mir-107	3.27068	-0.0938097	UGU
hsa-mir-10a	5.87409	2.70443	UGU
hsa-mir-10b	2.38561	1.42044	UGU
hsa-mir-1180	7.28343	2.41149	UGU
hsa-mir-122	0.25155	1.36366	UGU
hsa-mir-122b	0.25155	1.36366	noUGU
hsa-mir-1247	2.76109	1.51822	noUGU
hsa-mir-125a	1.62022	1.5532	noUGU
hsa-mir-125b-1	2.99985	2.16822	UGU
hsa-mir-125b-2	2.23381	0.400225	noUGU
hsa-mir-126	1.64075	1.30796	UGU
hsa-mir-1269a	0.883655		noUGU
hsa-mir-127	1.14718		noUGU
hsa-mir-128-1	6.29083	3.68243	noUGU
hsa-mir-128-2	6.27775	3.66923	UGU
hsa-mir-1283-1	1.73215	3.4768	UGU
hsa-mir-1283-2	1.73215	3.4768	UGU
hsa-mir-1286	1.14381		noUGU
hsa-mir-1287	4.95412	2.33146	noUGU
hsa-mir-129-1	2.36556	-0.493615	UGU
hsa-mir-129-2	2.36556	-0.493615	UGU
hsa-mir-1301	6.46746	1.89184	noUGU
hsa-mir-1307	5.7332	0.733348	noUGU
hsa-mir-130a	2.52745	1.67772	UGU
hsa-mir-130b	6.41919	4.83954	noUGU
hsa-mir-132	3.96518	2.16102	UGU
hsa-mir-135b	4.87171	1.68453	noUGU
hsa-mir-139	5.81457	3.10589	UGU
hsa-mir-140	6.40219	2.20499	noUGU
hsa-mir-141	2.31711		noUGU
hsa-mir-142	1.73215	1.68482	noUGU
hsa-mir-143	3.92197	2.32854	noUGU
hsa-mir-146a	3.02945	0.355231	UGU
hsa-mir-146b	3.12628	1.98187	UGU
hsa-mir-148a	4.44752	2.94199	noUGU
hsa-mir-148b	5.67342	0.532278	UGU
hsa-mir-149	5.38478	0.363049	UGU
hsa-mir-151a	7.86716	4.13502	UGU
hsa-mir-152	3.91133	2.05625	noUGU
hsa-mir-153-1	2.31711	0.684822	noUGU
hsa-mir-153-2	2.31711	0.684822	noUGU
hsa-mir-16-1	1.43654	0.718841	noUGU
hsa-mir-16-2	1.45564	0.9758	noUGU
hsa-mir-17	2.97296	-0.0855875	UGU
hsa-mir-181a-1	0.626454	0.690433	noUGU
hsa-mir-181a-2	0.531977	0.608174	noUGU
hsa-mir-181b-1	6.47131	2.56295	noUGU
hsa-mir-181b-2	6.45141	2.56295	noUGU
hsa-mir-182	1.09752	0.746737	noUGU
hsa-mir-183	1.48329	1.01481	UGU
hsa-mir-184	3.39171	2.68482	noUGU
hsa-mir-185	6.5994	4.35641	noUGU
hsa-mir-186	5.0553	0.661802	noUGU
hsa-mir-187	3.07938		noUGU
hsa-mir-191	3.66797	0.941183	UGU
hsa-mir-193b	3.39545	1.31032	noUGU
hsa-mir-194-1	2.50975	1.60492	noUGU
hsa-mir-194-2	2.56865	1.60492	UGU
hsa-mir-196b	5.33088	3.23075	noUGU
hsa-mir-197	5.52084	1.58877	noUGU
hsa-mir-199a-1	2.17591	1.43532	noUGU
hsa-mir-199a-2	2.17591	1.43532	noUGU
hsa-mir-199b	1.70019	1.14393	noUGU
hsa-mir-19b-1	4.12241		UGU
hsa-mir-19b-2	4.0993		noUGU
hsa-mir-200a	4.80818	3.34313	noUGU
hsa-mir-200b	5.75782	3.28805	noUGU
hsa-mir-200c	3.2959	-0.117737	UGU
hsa-mir-203a	3.36354	2.39979	noUGU
hsa-mir-204	3.44237		noUGU
hsa-mir-20a	4.83362	1.04096	UGU
hsa-mir-21	5.57492	2.7756	UGU
hsa-mir-210	4.74683	3.80656	noUGU
hsa-mir-215	2.004		noUGU
hsa-mir-218-1	5.44288	2.33095	UGU
hsa-mir-218-2	5.44288	2.33095	UGU
hsa-mir-22	4.42349	1.46116	UGU
hsa-mir-221	6.32252	2.39222	UGU
hsa-mir-222	1.65364	1.86735	UGU
hsa-mir-224	3.74557	2.41737	noUGU
hsa-mir-2277	1.03874	0.615788	noUGU
hsa-mir-23a	4.29348	3.25708	noUGU
hsa-mir-23b	7.07847	2.20606	UGU
hsa-mir-24-1	3.93284	3.00114	noUGU
hsa-mir-24-2	3.94048	3.01979	noUGU
hsa-mir-25	7.88729	3.92716	noUGU
hsa-mir-26a-1	3.14478	1.27007	UGU
hsa-mir-26a-2	3.14474	1.26974	UGU
hsa-mir-26b	3.95921	1.99499	UGU
hsa-mir-27a	3.4352	3.01088	noUGU
hsa-mir-27b	9.44127	3.66853	UGU
hsa-mir-28	6.41775	2.53252	noUGU
hsa-mir-29a	4.37116	1.02514	noUGU
hsa-mir-29b-1	1.57592	0.907801	noUGU
hsa-mir-29b-2	1.54679	0.877187	noUGU
hsa-mir-29c	4.8022		noUGU
hsa-mir-301a	3.71194	-1.00253	UGU
hsa-mir-301b	4.10752	3.07284	UGU
hsa-mir-30a	2.72722	0.912775	UGU
hsa-mir-30b	2.11625	0.897325	UGU
hsa-mir-30c-1	4.24804	0.192068	UGU
hsa-mir-30c-2	4.19947	0.208977	UGU
hsa-mir-30d	2.3561	0.711973	UGU
hsa-mir-30e	7.44874	1.85102	UGU
hsa-mir-31	3.28969	1.90004	UGU
hsa-mir-32	5.051	1.7724	UGU
hsa-mir-324	1.9901	2.23341	UGU
hsa-mir-326	4.28404	2.36481	noUGU
hsa-mir-328	4.62568	2.75107	noUGU
hsa-mir-330	4.34238	2.72573	noUGU
hsa-mir-331	6.09504	4.33175	noUGU
hsa-mir-335	3.32057	1.53161	UGU
hsa-mir-339	3.80586	-0.781578	UGU
hsa-mir-33a	2.58863	1.49938	UGU
hsa-mir-340	4.99078	1.63537	UGU
hsa-mir-342	3.60435	2.04834	noUGU
hsa-mir-345	7.02504	-0.742625	UGU
hsa-mir-34a	3.59958	0.96098	UGU
hsa-mir-361	4.3877	1.61719	noUGU
hsa-mir-374b	5.38831	1.52605	UGU
hsa-mir-375	3.65459	3.2882	noUGU
hsa-mir-378a	6.13976	1.21724	UGU
hsa-mir-381	4.26638	3.15876	noUGU
hsa-mir-3940	-0.519001	-1.31516	noUGU
hsa-mir-423	5.41667	1.6146	noUGU
hsa-mir-424	1.27819	0.247417	UGU
hsa-mir-425	9.45101	5.27689	noUGU
hsa-mir-429	3.59897	1.7544	noUGU
hsa-mir-449a	-0.930195	-0.598533	noUGU
hsa-mir-451a	1.73215		noUGU
hsa-mir-452	4.88987	2.11923	noUGU
hsa-mir-455	5.01867	2.66399	UGU
hsa-mir-4664	4.87707	1.08358	noUGU
hsa-mir-499a	0.857409	0.400211	noUGU
hsa-mir-501	5.38576	1.89184	UGU
hsa-mir-5010	-0.322896	-0.235505	noUGU
hsa-mir-503	3.65849	2.83469	UGU
hsa-mir-514a-1	1.11861		UGU
hsa-mir-514a-2	1.11861		UGU
hsa-mir-514a-3	1.11861		UGU
hsa-mir-516a-1		0.906727	UGU
hsa-mir-516a-2		0.906727	UGU
hsa-mir-542	5.45175	4.81615	noUGU
hsa-mir-543	2.35904		noUGU
hsa-mir-574	7.52476	5.19718	UGU
hsa-mir-584	7.31942	4.75078	noUGU
hsa-mir-615	6.01927	3.95166	noUGU
hsa-mir-629	7.85298	3.07284	noUGU
hsa-mir-652	6.35808	3.55442	noUGU
hsa-mir-660	3.95679	3.26978	UGU
hsa-mir-671	5.55567	3.41969	UGU
hsa-mir-7-1	7.07502	1.72406	noUGU
hsa-mir-7-2	7.0748	1.72406	UGU
hsa-mir-7-3	7.0748	1.72406	noUGU
hsa-mir-744	5.09154	2.81155	noUGU
hsa-mir-769	6.09354	2.5352	UGU
hsa-mir-9-1	2.12999	1.39125	UGU
hsa-mir-9-2	2.12999	1.39125	UGU
hsa-mir-9-3	2.12999	1.39125	UGU
hsa-mir-92a-1	5.96265	1.03672	UGU
hsa-mir-92a-2	5.95971	1.00523	UGU
hsa-mir-92b	4.76241	2.0116	UGU
hsa-mir-93	3.85483	0.869255	UGU
hsa-mir-96	2.12447	1.58128	UGU
hsa-mir-98	7.09286	4.60956	UGU
hsa-mir-99a	4.39677	2.47834	UGU
hsa-mir-99b	7.26254	4.82656	noUGU
