# Supplementary material for: Select amino acids in DGCR8 are essential for the UGU-pri-miRNA interaction and processing
Source: Commun Biol. 2020 Jul 3;3:344. doi: 10.1038/s42003-020-1071-5 (PMC7334207; doi:10.1038/s42003-020-1071-5)
Supplement: Supplementary file 4 — Supplementary Data 2 [file 42003_2020_1071_MOESM4_ESM.xlsx]

## Sheet: Figure 1E
	10L10_UGU			10L10_noUGU
G478 (µM)	Repeat 1	Repeat 2	Repeat 3	Repeat 1	Repeat 2	Repeat 3
0	100	100	100	100	100	100
1.5	73	69	67	85	69	100
2	43	55	66	77	62	88
2.5	48	42	40	65	65	66
3	40	38	49	57	57	65
6	2	4	11	11	19	17
10	0	0	0	4	6	5

## Sheet: Figure 2C
	10L10_UGU			10L10_noUGU
G478del (µM)	Repeat 1	Repeat 2	Repeat 3	Repeat 1	Repeat 2	Repeat 3
0	100	100	100	100	100	100
3.5	54	43	61	86	70	64
4	40	41	41	59	62	57
4.5	30	45	37	49	42	54
6	10	29	11	31	31	38
7.5	1	13	3	25	19	25
9	0	0	3	0	16	4
12	0	0	0	na	na	na
13	na	na	na	0	4	1

## Sheet: Figure 2F
	G478del			G460del
Protein (µM)	Repeat 1	Repeat 2	Repeat 3	Repeat 1	Repeat 2	Repeat 3
0	100	100	100	100	100	100
3.5	54	43	61	83	96	94
4	40	41	41	82	91	91
4.5	30	45	37	74	75	73
6	10	29	11	51	57	44
7.5	1	13	3	38	39	43
9	0	0	3	28	39	24
12	0	0	0	22	27	20

## Sheet: Figure 3D
	10L10_UGU			10L10_noUGU
G478delmut1 (µM)	Repeat 1	Repeat 2	Repeat 3	Repeat 1	Repeat 2	Repeat 3
0	100	100	100	100	100	100
3	83	85	80	78	76	74
4	71	55	52	63	61	63
5	50	38	42	49	42	43
6	50	15	36	55	27	33
7.5	27	13	26	29	11	31
9	21	3	15	22	8	19
12	32	0	5	13	0	7

## Sheet: Figure 4C
G4	WT-WT	mut1-mut1
Repeat 1	0.667206	0.78302
Repeat 2	0.749157	0.764041
Repeat 3	0.647185	0.647936

## Sheet: Figure 4E
	Pri-mir-30a_UGU		Pri-mir-30a_noUGU
G4	WT-WT	mut1-mut1	WT-WT	mut1-mut1
Repeat 1	3.94349	0.554135	1.82078	0.385111
Repeat 2	4.24502	0.588304	1.82546	0.41498
Repeat 3	3.75378	0.546201	2.07355	0.529111

## Sheet: Figure 4F
	Pri-mir-30a_UGU		Pri-mir-30a_noUGU
G4	WT-WT	mut1-mut1	WT-WT	mut1-mut1
Repeat 1	0.297699	0.112027	0.174504	0.143523
Repeat 2	0.278502	0.131661	0.161858	0.152315
Repeat 3	0.261044	0.11124	0.159915	0.112458

## Sheet: Figure 5B
	10L10_UGU			10L10_noUGU
G478del WT-mut1 (µM)	Repeat 1	Repeat 2	Repeat 3	Repeat 1	Repeat 2	Repeat 3
0	100	100	100	100	100	100
3	69	63	62	75	70	74
4	40	44	40	54	57	58
5	18	30	22	38	43	51
6	18	18	18	26	30	29
7.5	9	9	10	15	25	20
9	6	9	14	15	19	24
12	3	2	3	7	8	8

## Sheet: Figure 5D
G4	WT-WT	WT-mut1	mut1-mut1
Repeat 1	0.651179	0.793803	0.769808
Repeat 2	0.556488	0.672449	0.660318
Repeat 3	0.63054	0.537983	0.586079

## Sheet: Figure 5G
	Pri-mir-30a_UGU			Pri-mir-30a_noUGU
G4	WT-WT	WT-mut1	mut1-mut1	WT-WT	WT-mut1	mut1-mut1
Repeat 1	1.69702	1.69799	0.298013	1.03823	1.14645	0.341708
Repeat 2	1.64792	1.61936	0.402837	1.06646	1.00884	0.375064
Repeat 3	1.67247	1.65867	0.34963	0.999871	1.02985	0.329048

[truncated: 4 more sheets: Figure 6A, Figure 6B, Figure 6C, Figure 6D]
